# Supplementary material for: GWAS for plant growth stages and yield components in spring wheat (Triticum aestivum L.) harvested in three regions of Kazakhstan
Source: BMC Plant Biol. 2017 Nov 14;17(Suppl 1):190. doi: 10.1186/s12870-017-1131-2 (PMC5688510; doi:10.1186/s12870-017-1131-2)
Supplement: Supplementary file 1 — List of accessions from Kazakhstan, Russia, Europe, and Mexico analyzed in the study. (XLS 43 kb) [file 12870_2017_1131_MOESM1_ESM.xls]

## Sheet: Лист1
Additional File 1. List of accessions from Kazakhstan, Russia, Europe, and Mexico analyzed in the study
№	ID	Kazakhstan and Russia	Origin	№	ID	Europe	Origin	№	ID	CIMMYT	Origin
1	WKZ01	Avangard		1	EU-1	AINTREE		1	CM-1	CIMCOG-1	Mexico
2	WKZ02	Akmola 2		2	EU-2	ANDURIL		2	CM-2	CIMCOG-2	Mexico
3	WKZ03	Aktyube 39		3	EU-3	ARONDE		3	CM-3	CIMCOG-3	Mexico
4	WKZ04	Aktyubinka		4	EU-4	ASHBY		4	CM-4	CIMCOG-4	Mexico
5	WKZ05	Almaken		5	EU-5	AXONA		5	CM-5	CIMCOG-5	Mexico
6	WKZ06	Altay		6	EU-6	BELVOIR		6	CM-6	CIMCOG-6	Mexico
7	WKZ07	Altayskaya 110		7	EU-7	B.TEUTONEN		7	CM-7	CIMCOG-7	Mexico
8	WKZ08	Altayskaya 325		8	EU-8	CAPENZA		8	CM-8	CIMCOG-8	Mexico
9	WKZ09	Altayskaya 98		9	EU-9	GARNET		9	CM-9	CIMCOG-9	Mexico
10	WKZ10	Altayskaya stepnaya		10	EU-10	GRANARY		10	CM-10	CIMCOG-10	Mexico
11	WKZ11	Albidum 188		11	EU-11	HAYDOCK		11	CM-11	CIMCOG-11	Mexico
12	WKZ12	Arai		12	EU-12	HEINES KOLBEN		12	CM-12	CIMCOG-12	Mexico
13	WKZ13	Astana		13	EU-13	HEINES PECKO		13	CM-13	CIMCOG-13	Mexico
14	WKZ14	Astana 2		14	EU-14	HIGHBURY		14	CM-14	CIMCOG-14	Mexico
15	WKZ15	Baiterek		15	EU-15	JERICO		15	CM-15	CIMCOG-15	Mexico
16	WKZ16	Vera		16	EU-16	JURY 1		16	CM-16	CIMCOG-16	Mexico
17	WKZ17	Volgouralskaya		17	EU-17	KOGA 1		17	CM-17	CIMCOG-17	Mexico
18	WKZ18	Darina		18	EU-18	KOGA 2		18	CM-18	CIMCOG-18	Mexico
19	WKZ19	Dauyl		19	EU-19	MARIS BUTLER		19	CM-19	CIMCOG-19	Mexico
20	WKZ20	Ertys 7		20	EU-20	MERIS DOVE		20	CM-20	CIMCOG-20	Mexico
21	WKZ21	Ertys-97		21	EU-21	MARIS ENSKN		21	CM-21	CIMCOG-21	Mexico
22	WKZ22	Zhenis		22	EU-22	MARIS HALBERD		22	CM-22	CIMCOG-22	Mexico
23	WKZ23	Zaulbinka		23	EU-23	MARIS NIMROD		23	CM-23	CIMCOG-23	Mexico
24	WKZ24	Kazakhstankaya 15		24	EU-24	MARIS RINON		24	CM-24	CIMCOG-24	Mexico
25	WKZ25	Kazakhstankaya 25		25	EU-25	NEWMARKET		25	CM-25	CIMCOG-25	Mexico
26	WKZ26	Kazakhstankaya 4		26	EU-26	PARAGON		26	CM-26	CIMCOG-26	Mexico
27	WKZ27	Kazakhstankaya rannespelaya		27	EU-27	PERAGIS		27	CM-27	CIMCOG-27	Mexico
28	WKZ28	Karabalykskaya 2		28	EU-28	REFFLES		28	CM-28	CIMCOG-28	Mexico
29	WKZ29	Karabalykskaya 25		29	EU-29	REDFIFE		29	CM-29	CIMCOG-29	Mexico
30	WKZ30	Karabalykskaya 3		30	EU-30	SELKIRK		30	CM-30	CIMCOG-30	Mexico
31	WKZ31	Karabalykskaya 9		31	EU-31	SICCO		31	CM-31	CIMCOG-31	Mexico
32	WKZ32	Karabalykskaya 90		32	EU-32	SOLITAIRE		32	CM-32	CIMCOG-32	Mexico
33	WKZ33	Karabalykskaya 92		33	EU-33	THATCHER		33	CM-33	CIMCOG-33	Mexico
34	WKZ34	Karagandinskaya 22		34	EU-34	TONIC		34	CM-34	CIMCOG-34	Mexico
35	WKZ35	Karagandinskaya 25		35	EU-35	TYBALT		35	CM-35	CIMCOG-35	Mexico
36	WKZ36	Karagandinskaya 29		36	EU-36	WEMBLEY		36	CM-36	CIMCOG-36	Mexico
37	WKZ37	Karagandinskaya 30		37	EU-37	WHITE FIFE		37	CM-37	CIMCOG-37	Mexico
38	WKZ38	Kazragandinskaya 70		38	EU-38	ZIRCON		38	CM-38	CIMCOG-38	Mexico
39	WKZ39	Kenzhegali						39	CM-39	CIMCOG-39	Mexico
40	WKZ40	Oral						40	CM-40	CIMCOG-40	Mexico
41	WKZ41	Kutulukskaya						41	CM-41	CIMCOG-41	Mexico
42	WKZ42	Lyubava						42	CM-42	CIMCOG-42	Mexico
43	WKZ43	Lutescens 32						43	CM-43	CIMCOG-43	Mexico
44	WKZ44	Lutescens 5						44	CM-44	CIMCOG-44	Mexico
45	WKZ45	Lutescens 521						45	CM-45	CIMCOG-45	Mexico
46	WKZ46	Lutescens 90						46	CM-46	CIMCOG-46	Mexico
47	WKZ47	Lyazzat						47	CM-47	CIMCOG-47	Mexico
48	WKZ48	Miras						48	CM-48	CIMCOG-48	Mexico
49	WKZ49	Nadezhda						49	CM-49	CIMCOG-49	Mexico
50	WKZ50	Nargiz						50	CM-50	CIMCOG-50	Mexico
51	WKZ51	Niva 2						51	CM-51	CIMCOG-51	Mexico
52	WKZ52	Omskaya 18						52	CM-52	CIMCOG-52	Mexico
53	WKZ53	Omskaya 19						53	CM-53	CIMCOG-53	Mexico
54	WKZ54	Omskaya 20						54	CM-54	CIMCOG-54	Mexico
55	WKZ55	Omskaya 24						55	CM-55	CIMCOG-55	Mexico
56	WKZ56	Omskaya 28						56	CM-56	CIMCOG-56	Mexico
57	WKZ57	Omskaya 29						57	CM-57	CIMCOG-57	Mexico
58	WKZ58	Omskaya 30						58	CM-58	CIMCOG-58	Mexico
59	WKZ59	Omskaya 35						59	CM-59	CIMCOG-59	Mexico
60	WKZ60	Omskaya 36						60	CM-60	CIMCOG-60	Mexico
61	WKZ61	Orenburgskaya 10
62	WKZ62	Pavlodarskaya 93
63	WKZ63	Pavlodarskaya Yub.
64	WKZ64	Pamyati Azieva
65	WKZ65	Premera 33
66	WKZ66	Rosinka 3
67	WKZ67	Samad
68	WKZ68	Samgau
69	WKZ69	Saratovskaya29
70	WKZ70	Saratovskaya42
71	WKZ71	Saratovskaya55
72	WKZ72	Saratovskaya56
73	WKZ73	Saratovskaya58
74	WKZ74	Saratovskaya60
75	WKZ75	Saratovskaya66
76	WKZ76	Saratovskaya Yugo-Vostochanya
77	WKZ77	Severyanka
78	WKZ78	Seke
79	WKZ79	Simkar 20
80	WKZ80	Stepnaya 1
81	WKZ81	Ulbinka 25
82	WKZ82	Tselina 50
83	WKZ83	Tselinnaya 24
84	WKZ84	Tselinnaya 26
85	WKZ85	Tselinnaya 3С
86	WKZ86	Tselinnaya Юб.
87	WKZ87	Shortandinskaya 2007
88	WKZ88	Shortandinskaya 95 uluchshennaya
89	WKZ89	Эритроспермум 35
90	WKZ90	Yugo-Vostochnaya 2
91	WKZ91	Yugo-Vostochnaya 3
92	WKZ92	Kazakhstan 20
93	WKZ93	Altayskaya 50
94	WKZ94	Altayskaya 100
95	WKZ95	Korneevka
96	WKZ96	Chernyava 13
