# Supplementary material for: GWAS for plant growth stages and yield components in spring wheat (Triticum aestivum L.) harvested in three regions of Kazakhstan
Source: BMC Plant Biol. 2017 Nov 14;17(Suppl 1):190. doi: 10.1186/s12870-017-1131-2 (PMC5688510; doi:10.1186/s12870-017-1131-2)
Supplement: Supplementary file 3 — Correlation of average YPP over three years among experimental sites in relationship to breeding origin of accessions. (XLS 27 kb) [file 12870_2017_1131_MOESM3_ESM.xls]

## Sheet: Лист1
	Additional File 3. Correlation of average YPP over three years among experimental sites fields in relationship to breeding origin of accessions
	P index
		KO_KZ	KO_EU	KO_CM	KA_KZ	KA_EU	KA_CM	KB_KZ	KB_EU	KB_CM
	KO_KZ		0.74181	0.482872	0.233541	0.737821	0.684257	0.0241562	0.151462	0.339902
	KO_EU	0.74181		0.159857	0.683024	0.576319	0.188825	0.982826	0.608662	0.320481
	KO_CM	0.482872	0.159857		0.00625187	0.0235205	0.545371	0.253453	0.330443	0.401352
	KA_KZ	0.233541	0.683024	0.00625187		0.351081	0.983394	0.280925	0.310378	0.925291
	KA_EU	0.737821	0.576319	0.0235205	0.351081		0.328078	0.920209	0.565598	0.193576
	KA_CM	0.684257	0.188825	0.545371	0.983394	0.328078		0.486022	0.777799	0.082599
	KB_KZ	0.0241562	0.982826	0.253453	0.280925	0.920209	0.486022		0.596056	0.359605
	KB_EU	0.151462	0.608662	0.330443	0.310378	0.565598	0.777799	0.596056		0.748981
	KB_CM	0.339902	0.320481	0.401352	0.925291	0.193576	0.082599	0.359605	0.748981
	Correlation index
		KO_KZ	KO_EU	KO_CM	KA_KZ	KA_EU	KA_CM	KB_KZ	KB_EU	KB_CM
	KO_KZ		-0.0560435	0.093978	-0.125424	-0.0569406	0.0545448	0.234973	-0.240589	0.127578
	KO_EU	-0.0560435		0.23264	0.0694328	-0.0935708	-0.217876	-0.00366467	0.0857664	-0.165577
	KO_CM	0.093978	0.23264		0.354981	0.366755	0.0796187	0.152392	-0.162248	0.110331
	KA_KZ	-0.125424	0.0694328	0.354981		0.157753	0.00279376	-0.112978	-0.171416	0.0125863
	KA_EU	-0.0569406	-0.0935708	0.366755	0.157753		0.163033	0.0170521	0.0962008	0.215612
	KA_CM	0.0545448	-0.217876	0.0796187	0.00279376	0.163033		0.0933058	0.0473324	0.225936
	KB_KZ	0.234973	-0.00366467	0.152392	-0.112978	0.0170521	0.0933058		0.0900584	0.122505
	KB_EU	-0.240589	0.0857664	-0.162248	-0.171416	0.0962008	0.0473324	0.0900584		-0.0536634
	KB_CM	0.127578	-0.165577	0.110331	0.0125863	0.215612	0.225936	0.122505	-0.0536634
	KO - Kyzylorda, South Kazakhstan
	KA - Karaganda, Central Kazakhstan
	KB - Karabalyk, Northern Kazakhstan
	KX - Kazakhstan
	EU - Europe
	CM - CIMCOG
