# Supplementary material for: GWAS for plant growth stages and yield components in spring wheat (Triticum aestivum L.) harvested in three regions of Kazakhstan
Source: BMC Plant Biol. 2017 Nov 14;17(Suppl 1):190. doi: 10.1186/s12870-017-1131-2 (PMC5688510; doi:10.1186/s12870-017-1131-2)
Supplement: Supplementary file 4 — Pearson correlation analysis between traits in Northern Kazakhstan during 2013–2015. (XLS 70 kb) [file 12870_2017_1131_MOESM4_ESM.xls]

## Sheet: NK2013
Additional File 4. Pearson correlation analysis between traits in Northern Kazakhstan during 2013-2015.
Location: Northern Kazakhstan, Karabalyk Breeding station
Year: 2013
P value
	Booting Date	Heading Date	Anthesis	Physiological Maturity	Whole stem length (cm)	Peduncle Length (cm)	Spike Length (cm)	Number of leaves	Stem Biomass DW (g)	Stem + Leaves Dry Weight (g)	Spike Biomass DW (g)	Grain Yield per plant (g)	Grain Yield per m2 (g)	Number of spikes per plant	Number of Kernles per spike	Number of fertile spikelets	Thousand Kernel Weight (g)
Booting Date		1.24322e-23	5.8917e-11	5.32534e-23	1.2225e-19	7.02027e-26	0.0925208	1.58035e-16	0.00461775	1.46589e-20	0.0044102	2.62037e-07	0.022845	1.38078e-13	1.4814e-08	1.02503e-07	0.165576
Heading Date	1.24322e-23		0	7.34157e-15	0.00020071	2.8979e-07	0.592361	3.29469e-06	0.120505	5.40973e-05	0.0539624	0.000784059	0.69179	1.87866e-06	0.00524364	0.0149077	0.551924
Anthesis	5.8917e-11	0		2.59702e-17	0.345908	0.181606	0.873178	0.0426671	0.423091	0.101793	0.385738	0.153839	0.393112	0.194364	0.397606	0.674605	0.973634
Physiological Maturity	5.32534e-23	7.34157e-15	2.59702e-17		7.75842e-09	9.71354e-09	0.805118	1.36535e-05	0.401368	8.56874e-06	0.0274544	0.000455432	0.1706	0.000555229	2.58135e-05	0.00208031	0.401564
Whole stem length (cm)	1.2225e-19	0.00020071	0.345908	7.75842e-09		1.28339e-29	0.924372	8.1263e-18	0.0728371	1.63299e-17	0.0387304	1.19709e-21	2.39023e-08	1.29272e-19	5.98679e-15	2.78146e-21	0.150201
Peduncle Length (cm)	7.02027e-26	2.8979e-07	0.181606	9.71354e-09	1.28339e-29		0.0117555	3.79931e-22	0.00045145	1.7107e-28	0.00156146	1.08532e-12	0.000127979	1.59689e-20	3.76735e-12	8.97414e-14	0.0496967
Spike Length (cm)	0.0925208	0.592361	0.873178	0.805118	0.924372	0.0117555		0.0669473	0.16098	0.0153326	0.626139	0.169923	0.230986	0.0669828	0.955537	0.158177	0.0130155
Number of leaves	1.58035e-16	3.29469e-06	0.0426671	1.36535e-05	8.1263e-18	3.79931e-22	0.0669473		0.0652285	5.1639e-14	0.3073	2.54781e-09	0.200674	1.69974e-14	1.06343e-08	3.31921e-08	0.566415
Stem Biomass DW (g)	0.00461775	0.120505	0.423091	0.401368	0.0728371	0.00045145	0.16098	0.0652285		2.47392e-31	1.29222e-06	0.0474509	0.185127	0.050397	0.028788	0.000748846	0.957336
Stem + Leaves Dry Weight (g)	1.46589e-20	5.40973e-05	0.101793	8.56874e-06	1.63299e-17	1.7107e-28	0.0153326	5.1639e-14	2.47392e-31		0.0141181	2.00371e-10	0.000588249	1.07812e-11	9.4766e-11	7.52198e-13	0.407735
Spike Biomass DW (g)	0.0044102	0.0539624	0.385738	0.0274544	0.0387304	0.00156146	0.626139	0.3073	1.29222e-06	0.0141181		0.623198	0.439342	0.104684	0.638471	0.895801	0.184627
Grain Yield per plant (g)	2.62037e-07	0.000784059	0.153839	0.000455432	1.19709e-21	1.08532e-12	0.169923	2.54781e-09	0.0474509	2.00371e-10	0.623198		1.03384e-07	2.05181e-14	2.11166e-13	1.57365e-37	0.461792
Grain Yield per m2 (g)	0.022845	0.69179	0.393112	0.1706	2.39023e-08	0.000127979	0.230986	0.200674	0.185127	0.000588249	0.439342	1.03384e-07		0.000583189	0.0029255	1.75325e-09	0.809335
Number of spikes per plant	1.38078e-13	1.87866e-06	0.194364	0.000555229	1.29272e-19	1.59689e-20	0.0669828	1.69974e-14	0.050397	1.07812e-11	0.104684	2.05181e-14	0.000583189		4.54426e-07	4.34437e-13	0.00125462
Number of Kernles per spike	1.4814e-08	0.00524364	0.397606	2.58135e-05	5.98679e-15	3.76735e-12	0.955537	1.06343e-08	0.028788	9.4766e-11	0.638471	2.11166e-13	0.0029255	4.54426e-07		1.98462e-21	0.422135
Number of fertile spikelets	1.02503e-07	0.0149077	0.674605	0.00208031	2.78146e-21	8.97414e-14	0.158177	3.31921e-08	0.000748846	7.52198e-13	0.895801	1.57365e-37	1.75325e-09	4.34437e-13	1.98462e-21		0.745855
Thousand Kernel Weight (g)	0.165576	0.551924	0.973634	0.401564	0.150201	0.0496967	0.0130155	0.566415	0.957336	0.407735	0.184627	0.461792	0.809335	0.00125462	0.422135	0.745855
Pearson Correlation Index
	Booting Date	Heading Date	Anthesis	Physiological Maturity	Whole stem length (cm)	Peduncle Length (cm)	Spike Length (cm)	Number of leaves	Stem Biomass DW (g)	Stem + Leaves Dry Weight (g)	Spike Biomass DW (g)	Grain Yield per plant (g)	Grain Yield per m2 (g)	Number of spikes per plant	Number of Kernles per spike	Number of fertile spikelets	Thousand Kernel Weight (g)
Booting Date		0.642582	0.450945	0.635509	-0.594511	-0.666332	0.122069	0.550516	-0.204134	-0.606354	0.205703	-0.362209	-0.164642	-0.501987	-0.395569	-0.373525	0.100734
Heading Date	0.642582		0.788601	0.523969	-0.265919	-0.360969	0.0389826	0.3293	-0.112728	-0.287805	0.140044	-0.240993	-0.028868	-0.336934	-0.201248	-0.175941	0.0433081
Anthesis	0.450945	0.788601		0.562239	-0.0685708	-0.0970657	0.0116258	0.146833	-0.0582968	-0.118753	0.0632803	-0.103591	0.0621406	-0.0943135	-0.0615535	-0.0305719	0.00240724
Physiological Maturity	0.635509	0.523969	0.562239		-0.402594	-0.400171	0.0179692	0.309001	-0.0610651	-0.315817	0.159991	-0.251231	-0.0995569	-0.247546	-0.299401	-0.221436	0.0610398
Whole stem length (cm)	-0.594511	-0.265919	-0.0685708	-0.402594		0.70152	0.00691406	-0.569543	0.1301	0.565177	-0.150099	0.619733	0.390266	0.594192	0.52544	0.615301	-0.10451
Peduncle Length (cm)	-0.666332	-0.360969	-0.0970657	-0.400171	0.70152		-0.181967	-0.625655	0.251393	0.691446	-0.227945	0.485541	0.27364	0.605885	0.475172	0.505316	-0.142217
Spike Length (cm)	0.122069	0.0389826	0.0116258	0.0179692	0.00691406	-0.181967		0.132845	-0.101834	-0.175216	-0.0355664	0.0997139	0.0870783	-0.132828	-0.00406096	0.102517	0.179406
Number of leaves	0.550516	0.3293	0.146833	0.309001	-0.569543	-0.625655	0.132845		-0.133683	-0.509533	0.0744525	-0.414318	-0.0930006	-0.51784	-0.39919	-0.386572	0.0417413
Stem Biomass DW (g)	-0.204134	-0.112728	-0.0582968	-0.0610651	0.1301	0.251393	-0.101834	-0.133683		0.716109	0.342763	0.143629	0.0962923	0.141788	0.158241	0.241876	0.00389646
Stem + Leaves Dry Weight (g)	-0.606354	-0.287805	-0.118753	-0.315817	0.565177	0.691446	-0.175216	-0.509533	0.716109		0.177802	0.439516	0.246461	0.466131	0.446557	0.488531	-0.0602448
Spike Biomass DW (g)	0.205703	0.140044	0.0632803	0.159991	-0.150099	-0.227945	-0.0355664	0.0744525	0.342763	0.177802		-0.0358695	-0.056429	-0.11808	0.0343019	0.00956426	0.096657
Grain Yield per plant (g)	-0.362209	-0.240993	-0.103591	-0.251231	0.619733	0.485541	0.0997139	-0.414318	0.143629	0.439516	-0.0358695		0.373423	0.516448	0.49867	0.762112	-0.0535612
Grain Yield per m2 (g)	-0.164642	-0.028868	0.0621406	-0.0995569	0.390266	0.27364	0.0870783	-0.0930006	0.0962923	0.246461	-0.056429	0.373423		0.246624	0.214198	0.418155	0.0175727
Number of spikes per plant	-0.501987	-0.336934	-0.0943135	-0.247546	0.594192	0.605885	-0.132828	-0.51784	0.141788	0.466131	-0.11808	0.516448	0.246624		0.355364	0.492953	-0.231771
Number of Kernles per spike	-0.395569	-0.201248	-0.0615535	-0.299401	0.52544	0.475172	-0.00406096	-0.39919	0.158241	0.446557	0.0343019	0.49867	0.214198	0.355364		0.617084	-0.0584168
Number of fertile spikelets	-0.373525	-0.175941	-0.0305719	-0.221436	0.615301	0.505316	0.102517	-0.386572	0.241876	0.488531	0.00956426	0.762112	0.418155	0.492953	0.617084		-0.0236035
Thousand Kernel Weight (g)	0.100734	0.0433081	0.00240724	0.0610398	-0.10451	-0.142217	0.179406	0.0417413	0.00389646	-0.0602448	0.096657	-0.0535612	0.0175727	-0.231771	-0.0584168	-0.0236035

## Sheet: NK2014
Additional File 4. Pearson correlation analysis among studied traits in Northern Kazakhstan during 2013-2015.
Location: Northern Kazakhstan, Karabalyk Breeding station
Year: 2014
P value
	Booting Date	Heading Date	Anthesis	Physiological Maturity	Whole stem length (cm)	Peduncle Length (cm)	Spike Length (cm)	Number of leaves	Stem Biomass DW (g)	Stem + Leaves Dry Weight (g)	Grain Yield per plant (g)	Grain Yield per m2 (g)	Number of spikes per plant	Number of Kernles per spike	Number of fertile spikelets	Thousand Kernel Weight (g)
Booting Date		4.07841e-10	1.30827e-06	3.10156e-05	0.0061812	0.00134089	0.342861	0.0439743	0.110833	0.000576221	0.692484	0.0354695	0.00437251	0.199024	0.282723	0.00105889
Heading Date	4.07841e-10		0	0	1.61665e-27	0	0.0191666	1.46292e-22	1.29668e-05	7.80771e-34	1.29321e-10	5.76724e-05	1.02386e-30	8.35706e-14	2.63902e-14	2.50434e-15
Anthesis	1.30827e-06	0		0	9.6003e-34	0	0.0110878	2.37786e-27	2.41483e-06	0	1.37962e-13	1.55946e-06	7.81513e-34	2.79852e-14	6.97224e-16	3.49165e-15
Physiological Maturity	3.10156e-05	0	0		3.96461e-30	0	0.0302179	5.88054e-25	1.51568e-05	1.6626e-31	2.7571e-11	1.63024e-06	3.52821e-30	1.58976e-13	1.75341e-15	2.13239e-12
Whole stem length (cm)	0.0061812	1.61665e-27	9.6003e-34	3.96461e-30		4.84122e-27	0.829361	8.09356e-17	0.00386179	1.90451e-20	5.14819e-14	1.97077e-06	2.70334e-23	1.31098e-12	1.76134e-17	8.41921e-10
Peduncle Length (cm)	0.00134089	0	0	0	4.84122e-27		0.0958031	2.35874e-21	1.82972e-05	6.15702e-35	1.19086e-13	1.36167e-05	9.05283e-32	2.76149e-11	1.37486e-16	1.65195e-09
Spike Length (cm)	0.342861	0.0191666	0.0110878	0.0302179	0.829361	0.0958031		0.0848008	0.0389194	0.016315	0.870807	0.896017	0.0380735	0.865004	0.698801	0.806683
Number of leaves	0.0439743	1.46292e-22	2.37786e-27	5.88054e-25	8.09356e-17	2.35874e-21	0.0848008		0.0016765	3.40532e-16	1.22907e-10	0.00973507	3.27674e-16	7.50533e-10	1.82294e-08	9.08913e-06
Stem Biomass DW (g)	0.110833	1.29668e-05	2.41483e-06	1.51568e-05	0.00386179	1.82972e-05	0.0389194	0.0016765		7.00048e-31	0.0347432	0.18948	1.83749e-05	0.00954858	1.8587e-05	0.160039
Stem + Leaves Dry Weight (g)	0.000576221	7.80771e-34	0	1.6626e-31	1.90451e-20	6.15702e-35	0.016315	3.40532e-16	7.00048e-31		2.59419e-10	0.00061333	4.9821e-23	2.83877e-12	1.01206e-14	6.43215e-10
Grain Yield per plant (g)	0.692484	1.29321e-10	1.37962e-13	2.7571e-11	5.14819e-14	1.19086e-13	0.870807	1.22907e-10	0.0347432	2.59419e-10		7.14266e-05	9.06402e-16	1.26019e-14	1.24635e-24	0.000327042
Grain Yield per m2 (g)	0.0354695	5.76724e-05	1.55946e-06	1.63024e-06	1.97077e-06	1.36167e-05	0.896017	0.00973507	0.18948	0.00061333	7.14266e-05		1.52198e-05	0.0648636	6.28326e-07	0.105228
Number of spikes per plant	0.00437251	1.02386e-30	7.81513e-34	3.52821e-30	2.70334e-23	9.05283e-32	0.0380735	3.27674e-16	1.83749e-05	4.9821e-23	9.06402e-16	1.52198e-05		1.17312e-13	4.327e-21	2.74984e-10
Number of Kernles per spike	0.199024	8.35706e-14	2.79852e-14	1.58976e-13	1.31098e-12	2.76149e-11	0.865004	7.50533e-10	0.00954858	2.83877e-12	1.26019e-14	0.0648636	1.17312e-13		1.03604e-17	1.89781e-05
Number of fertile spikelets	0.282723	2.63902e-14	6.97224e-16	1.75341e-15	1.76134e-17	1.37486e-16	0.698801	1.82294e-08	1.8587e-05	1.01206e-14	1.24635e-24	6.28326e-07	4.327e-21	1.03604e-17		0.000344463
Thousand Kernel Weight (g)	0.00105889	2.50434e-15	3.49165e-15	2.13239e-12	8.41921e-10	1.65195e-09	0.806683	9.08913e-06	0.160039	6.43215e-10	0.000327042	0.105228	2.74984e-10	1.89781e-05	0.000344463
Pearson Correlation Index
	Booting Date	Heading Date	Anthesis	Physiological Maturity	Whole stem length (cm)	Peduncle Length (cm)	Spike Length (cm)	Number of leaves	Stem Biomass DW (g)	Stem + Leaves Dry Weight (g)	Grain Yield per plant (g)	Grain Yield per m2 (g)	Number of spikes per plant	Number of Kernles per spike	Number of fertile spikelets	Thousand Kernel Weight (g)
Booting Date		0.432679	0.341746	0.29657	-0.197457	-0.230438	-0.0690042	0.146313	-0.116049	-0.247487	-0.0287995	-0.153488	-0.205361	-0.093341	-0.0783294	-0.23514
Heading Date	0.432679		0.940521	0.883197	-0.682361	-0.803477	0.169367	0.631773	-0.310548	-0.737147	-0.443653	-0.288988	-0.710965	-0.505862	-0.515747	-0.531645
Anthesis	0.341746	0.940521		0.936059	-0.735176	-0.822379	0.183424	0.682072	-0.334384	-0.774215	-0.501994	-0.341988	-0.735852	-0.51414	-0.54173	-0.529294
Physiological Maturity	0.29657	0.883197	0.936059		-0.705954	-0.801384	0.156872	0.658137	-0.308228	-0.718828	-0.457828	-0.341394	-0.70639	-0.500891	-0.535343	-0.479957
Whole stem length (cm)	-0.197457	-0.682361	-0.735176	-0.705954		0.677802	-0.0156966	-0.556135	0.208672	0.606189	0.509556	0.338839	0.638828	0.48399	0.565932	0.425547
Peduncle Length (cm)	-0.230438	-0.803477	-0.822379	-0.801384	0.677802		-0.120866	-0.617452	0.305402	0.745324	0.503134	0.311405	0.719682	0.457813	0.552655	0.418761
Spike Length (cm)	-0.0690042	0.169367	0.183424	0.156872	-0.0156966	-0.120866		0.125368	-0.149955	-0.174061	-0.0118451	0.00959568	-0.150207	-0.0123821	0.0282523	-0.017822
Number of leaves	0.146313	0.631773	0.682072	0.658137	-0.556135	-0.617452	0.125368		-0.226488	-0.546601	-0.445187	-0.188106	-0.54686	-0.427714	-0.394242	-0.315759
Stem Biomass DW (g)	-0.116049	-0.310548	-0.334384	-0.308228	0.208672	0.305402	-0.149955	-0.226488		0.713654	0.153278	0.0961155	0.305338	0.187592	0.305165	0.102333
Stem + Leaves Dry Weight (g)	-0.247487	-0.737147	-0.774215	-0.718828	0.606189	0.745324	-0.174061	-0.546601	0.713654		0.438093	0.247591	0.637127	0.478675	0.522819	0.429243
Grain Yield per plant (g)	-0.0287995	-0.443653	-0.501994	-0.457828	0.509556	0.503134	-0.0118451	-0.445187	0.153278	0.438093		0.285502	0.538725	0.520038	0.654697	0.257271
Grain Yield per m2 (g)	-0.153488	-0.288988	-0.341988	-0.341394	0.338839	0.311405	0.00959568	-0.188106	0.0961155	0.247591	0.285502		0.309741	0.134931	0.353903	0.118526
Number of spikes per plant	-0.205361	-0.710965	-0.735852	-0.70639	0.638828	0.719682	-0.150207	-0.54686	0.305338	0.637127	0.538725	0.309741		0.50325	0.614226	0.436489
Number of Kernles per spike	-0.093341	-0.505862	-0.51414	-0.500891	0.48399	0.457813	-0.0123821	-0.427714	0.187592	0.478675	0.520038	0.134931	0.50325		0.569267	0.30408
Number of fertile spikelets	-0.0783294	-0.515747	-0.54173	-0.535343	0.565932	0.552655	0.0282523	-0.394242	0.305165	0.522819	0.654697	0.353903	0.614226	0.569267		0.256993
Thousand Kernel Weight (g)	-0.23514	-0.531645	-0.529294	-0.479957	0.425547	0.418761	-0.017822	-0.315759	0.102333	0.429243	0.257271	0.118526	0.436489	0.30408	0.256993

## Sheet: NK2015
Additional File 4. Pearson correlation analysis among studied traits in Northern Kazakhstan during 2013-2015.
Location: Northern Kazakhstan, Karabalyk Breeding station
Year: 2015
P value
	Booting Date	Heading Date	TT-H	Anthesis	Physiological Maturity	PurMat	TT-M	Whole stem length (cm)	Peduncle Length (cm)	Spike Length (cm)	Number of leaves	Stem Biomass DW (g)	Stem + Leaves Dry Weight (g)	Spike Biomass Dry Weight (g)	Grain Yield per plant (g)	Grain Yield per m2 (g)	Number of spikes per plant	Number of Kernles per spike	Number of fertile spikelets	Thousand Kernel Weight (g)	Harvest Index
Booting Date		1.78124e-11	1.3418e-11	1.2133e-12	8.38229e-13	0.857901	1.05948e-12	0.445281	6.43204e-08	0.921461	8.03082e-06	0.00143223	1.26082e-07	0.00174399	7.98986e-05	0.126767	2.56557e-07	0.00137842	0.00439497	7.35018e-09	0.376698
Heading Date	1.78124e-11		0	0	1.58614e-07	2.67491e-18	1.57173e-07	0.186007	9.56875e-19	0.847519	8.55422e-10	3.09502e-07	1.13435e-19	0.971071	0.00102817	0.759123	6.62568e-12	3.68418e-08	0.00175285	3.66115e-08	0.0339636
TT-H	1.3418e-11	0		0	1.42269e-07	8.45181e-18	1.43082e-07	0.156287	8.84369e-19	0.938979	6.93745e-10	1.93432e-07	1.54646e-19	0.898571	0.000990984	0.822234	6.27638e-12	1.19102e-08	0.00184402	4.90112e-08	0.0526599
Anthesis	1.2133e-12	0	0		3.43852e-09	1.47301e-13	3.55246e-09	0.0578954	9.86124e-27	0.945441	1.8415e-12	1.56318e-08	1.3547e-29	0.666022	2.43842e-06	0.887247	2.13375e-16	8.27182e-10	6.45567e-05	3.01769e-11	0.0404084
Physiological Maturity	8.38229e-13	1.58614e-07	1.42269e-07	3.43852e-09		2.50136e-16	0	0.0465349	6.66571e-11	0.966951	4.42548e-05	0.00989204	2.37151e-08	0.269928	0.000776944	0.943087	4.00922e-08	0.000449182	0.0037822	0.000127713	0.348163
PurMat	0.857901	2.67491e-18	8.45181e-18	1.47301e-13	2.50136e-16		2.67531e-16	0.578251	0.0753846	0.891304	0.079728	0.0265758	0.00766637	0.316279	0.997923	0.734783	0.239791	0.0828097	0.792432	0.142927	0.276465
TT-M	1.05948e-12	1.57173e-07	1.43082e-07	3.55246e-09	0	2.67531e-16		0.0463379	6.5809e-11	0.907797	5.1571e-05	0.0114622	3.06563e-08	0.272445	0.000791558	0.931629	4.55158e-08	0.000454286	0.00380317	0.000144003	0.327387
Whole stem length (cm)	0.445281	0.186007	0.156287	0.0578954	0.0465349	0.578251	0.0463379		0.0285166	0.124235	0.0105632	0.87976	0.10208	0.664401	0.00398284	0.589514	0.0835772	0.0419448	0.0515249	0.416019	0.307625
Peduncle Length (cm)	6.43204e-08	9.56875e-19	8.84369e-19	9.86124e-27	6.66571e-11	0.0753846	6.5809e-11	0.0285166		0.872927	1.66365e-22	5.06758e-12	0	0.0121221	4.76603e-11	0.268917	7.47427e-25	3.85079e-10	7.90251e-07	1.06799e-12	0.0696205
Spike Length (cm)	0.921461	0.847519	0.938979	0.945441	0.966951	0.891304	0.907797	0.124235	0.872927		0.293287	0.00259415	0.0971382	0.291823	0.749666	0.387165	0.149325	0.944095	0.201373	0.184146	0.184328
Number of leaves	8.03082e-06	8.55422e-10	6.93745e-10	1.8415e-12	4.42548e-05	0.079728	5.1571e-05	0.0105632	1.66365e-22	0.293287		2.90496e-07	1.7495e-20	0.128248	2.41734e-08	0.209208	1.12318e-13	2.49674e-05	3.40814e-05	1.05085e-07	0.622056
Stem Biomass DW (g)	0.00143223	3.09502e-07	1.93432e-07	1.56318e-08	0.00989204	0.0265758	0.0114622	0.87976	5.06758e-12	0.00259415	2.90496e-07		8.67316e-36	0.52255	0.000696621	0.372072	1.25701e-07	0.00642754	6.92919e-05	0.000725647	4.77518e-05
Stem + Leaves Dry Weight (g)	1.26082e-07	1.13435e-19	1.54646e-19	1.3547e-29	2.37151e-08	0.00766637	3.06563e-08	0.10208	0	0.0971382	1.7495e-20	8.67316e-36		0.164035	2.42084e-11	0.1477	3.63855e-25	5.91874e-08	1.51923e-08	1.36008e-11	0.000221665
Spike Biomass Dry Weight (g)	0.00174399	0.971071	0.898571	0.666022	0.269928	0.316279	0.272445	0.664401	0.0121221	0.291823	0.128248	0.52255	0.164035		0.0131755	0.568091	0.018041	0.231048	0.184822	0.010359	0.000691169
Grain Yield per plant (g)	7.98986e-05	0.00102817	0.000990984	2.43842e-06	0.000776944	0.997923	0.000791558	0.00398284	4.76603e-11	0.749666	2.41734e-08	0.000696621	2.42084e-11	0.0131755		0.687083	9.31747e-08	1.20545e-05	0.000270252	0.00121671	5.46614e-05
Grain Yield per m2 (g)	0.126767	0.759123	0.822234	0.887247	0.943087	0.734783	0.931629	0.589514	0.268917	0.387165	0.209208	0.372072	0.1477	0.568091	0.687083		0.175767	0.0291944	0.0281985	0.791498	0.0540352
Number of spikes per plant	2.56557e-07	6.62568e-12	6.27638e-12	2.13375e-16	4.00922e-08	0.239791	4.55158e-08	0.0835772	7.47427e-25	0.149325	1.12318e-13	1.25701e-07	3.63855e-25	0.018041	9.31747e-08	0.175767		2.40722e-08	4.63283e-05	3.5267e-08	0.0451909
Number of Kernles per spike	0.00137842	3.68418e-08	1.19102e-08	8.27182e-10	0.000449182	0.0828097	0.000454286	0.0419448	3.85079e-10	0.944095	2.49674e-05	0.00642754	5.91874e-08	0.231048	1.20545e-05	0.0291944	2.40722e-08		0.473449	0.0527156	0.439557
Number of fertile spikelets	0.00439497	0.00175285	0.00184402	6.45567e-05	0.0037822	0.792432	0.00380317	0.0515249	7.90251e-07	0.201373	3.40814e-05	6.92919e-05	1.51923e-08	0.184822	0.000270252	0.0281985	4.63283e-05	0.473449		4.55853e-05	0.550713
Thousand Kernel Weight (g)	7.35018e-09	3.66115e-08	4.90112e-08	3.01769e-11	0.000127713	0.142927	0.000144003	0.416019	1.06799e-12	0.184146	1.05085e-07	0.000725647	1.36008e-11	0.010359	0.00121671	0.791498	3.5267e-08	0.0527156	4.55853e-05		0.724891
Harvest Index	0.376698	0.0339636	0.0526599	0.0404084	0.348163	0.276465	0.327387	0.307625	0.0696205	0.184328	0.622056	4.77518e-05	0.000221665	0.000691169	5.46614e-05	0.0540352	0.0451909	0.439557	0.550713	0.724891
Pearson Correlation Index
	Booting Date	Heading Date	TT-H	Anthesis	Physiological Maturity	PurMat	TT-M	Whole stem length (cm)	Peduncle Length (cm)	Spike Length (cm)	Number of leaves	Stem Biomass DW (g)	Stem + Leaves Dry Weight (g)	Spike Biomass Dry Weight (g)	Grain Yield per plant (g)	Grain Yield per m2 (g)	Number of spikes per plant	Number of Kernles per spike	Number of fertile spikelets	Thousand Kernel Weight (g)	Harvest Index
Booting Date		0.461719	0.464216	0.484627	0.487651	0.0130404	0.485739	0.0557006	-0.378986	0.00718103	0.316752	-0.229109	-0.371066	0.225092	-0.281484	-0.110875	-0.362469	-0.229882	0.205246	-0.403173	-0.0648366
Heading Date	0.461719		0.993427	0.958694	0.368315	-0.576364	0.368425	-0.0963556	-0.582537	-0.0140045	0.425388	-0.360156	-0.594937	-0.00264139	-0.235719	-0.022331	-0.470351	-0.385388	0.224988	-0.38546	0.154753
TT-H	0.464216	0.993427		0.951127	0.369622	-0.569299	0.369553	-0.103255	-0.583005	-0.00557574	0.427468	-0.365917	-0.593168	0.00928391	-0.236443	-0.016363	-0.470816	-0.397957	0.223942	-0.382126	0.141553
Anthesis	0.484627	0.958694	0.951127		0.411206	-0.501484	0.410866	-0.137838	-0.674801	0.00498429	0.481179	-0.394978	-0.701314	0.0314291	-0.333415	-0.010327	-0.548522	-0.425722	0.284958	-0.457017	0.149634
Physiological Maturity	0.487651	0.368315	0.369622	0.411206		0.547461	0.999601	-0.144601	-0.449811	-0.00301776	0.291002	-0.186239	-0.390354	0.0802247	-0.241168	0.00519971	-0.384426	-0.251486	0.208591	-0.273675	0.0688
PurMat	0.0130404	-0.576364	-0.569299	-0.501484	0.547461		0.547011	-0.0405834	0.128969	0.00995303	-0.127109	0.160478	0.192392	0.0728938	0.000189635	0.0246708	0.0854622	0.125839	-0.0191652	0.106399	-0.0797776
TT-M	0.485739	0.368425	0.369553	0.410866	0.999601	0.547011		-0.14473	-0.449929	-0.0084355	0.288569	-0.182598	-0.38747	0.0798057	-0.24081	0.00624889	-0.382975	-0.251277	0.208468	-0.271638	0.071816
Whole stem length (cm)	0.0557006	-0.0963556	-0.103255	-0.137838	-0.144601	-0.0405834	-0.14473		0.158924	-0.111911	-0.185107	0.0110471	0.118968	-0.0316755	0.207985	0.0393871	0.12586	0.147731	-0.141478	0.059346	0.0750035
Peduncle Length (cm)	-0.378986	-0.582537	-0.583005	-0.674801	-0.449811	0.128969	-0.449929	0.158924		0.0116491	-0.629839	0.47265	0.787881	-0.181198	0.452882	0.0803937	0.655744	0.433237	-0.348318	0.485673	-0.132626
Spike Length (cm)	0.00718103	-0.0140045	-0.00557574	0.00498429	-0.00301776	0.00995303	-0.0084355	-0.111911	0.0116491		0.0764337	-0.216776	-0.120386	-0.0766652	0.0232372	0.0629236	-0.104734	-0.00510748	0.0928573	-0.0965067	0.0972402
Number of leaves	0.316752	0.425388	0.427468	0.481179	0.291002	-0.127109	0.288569	-0.185107	-0.629839	0.0764337		-0.360939	-0.605385	0.110447	-0.39014	-0.0912719	-0.503587	-0.299912	0.295104	-0.37323	0.0361808
Stem Biomass DW (g)	-0.229109	-0.360156	-0.365917	-0.394978	-0.186239	0.160478	-0.182598	0.0110471	0.47265	-0.216776	-0.360939		0.750146	0.0465472	0.243258	0.0649442	0.371102	0.196547	-0.28381	0.242478	-0.292027
Stem + Leaves Dry Weight (g)	-0.371066	-0.594937	-0.593168	-0.701314	-0.390354	0.192392	-0.38747	0.118968	0.787881	-0.120386	-0.605385	0.750146		-0.1011	0.458991	0.105152	0.659012	0.379951	-0.395292	0.464098	-0.266234
Spike Biomass Dry Weight (g)	0.225092	-0.00264139	0.00928391	0.0314291	0.0802247	0.0728938	0.0798057	-0.0316755	-0.181198	-0.0766652	0.110447	0.0465472	-0.1011		-0.179096	0.0415613	-0.17097	-0.0870668	0.096359	-0.185105	-0.245308
Grain Yield per plant (g)	-0.281484	-0.235719	-0.236443	-0.333415	-0.241168	0.000189635	-0.24081	0.207985	0.452882	0.0232372	-0.39014	0.243258	0.458991	-0.179096		0.029333	0.374651	0.31084	-0.260685	0.232384	0.289855
Grain Yield per m2 (g)	-0.110875	-0.022331	-0.016363	-0.010327	0.00519971	0.0246708	0.00624889	0.0393871	0.0803937	0.0629236	-0.0912719	0.0649442	0.105152	0.0415613	0.029333		0.0983731	0.157846	-0.158823	0.0192534	-0.140747
Number of spikes per plant	-0.362469	-0.470351	-0.470816	-0.548522	-0.384426	0.0854622	-0.382975	0.12586	0.655744	-0.104734	-0.503587	0.371102	0.659012	-0.17097	0.374651	0.0983731		0.390187	-0.290276	0.385884	-0.146263
Number of Kernles per spike	-0.229882	-0.385388	-0.397957	-0.425722	-0.251486	0.125839	-0.251277	0.147731	0.433237	-0.00510748	-0.299912	0.196547	0.379951	-0.0870668	0.31084	0.157846	0.390187		-0.0521787	0.140401	-0.0567054
Number of fertile spikelets	0.205246	0.224988	0.223942	0.284958	0.208591	-0.0191652	0.208468	-0.141478	-0.348318	0.0928573	0.295104	-0.28381	-0.395292	0.096359	-0.260685	-0.158823	-0.290276	-0.0521787		-0.290533	0.0437894
Thousand Kernel Weight (g)	-0.403173	-0.38546	-0.382126	-0.457017	-0.273675	0.106399	-0.271638	0.059346	0.485673	-0.0965067	-0.37323	0.242478	0.464098	-0.185105	0.232384	0.0192534	0.385884	0.140401	-0.290533		0.0258351
Harvest Index	-0.0648366	0.154753	0.141553	0.149634	0.0688	-0.0797776	0.071816	0.0750035	-0.132626	0.0972402	0.0361808	-0.292027	-0.266234	-0.245308	0.289855	-0.140747	-0.146263	-0.0567054	0.0437894	0.0258351
