# Supplementary material for: GWAS for plant growth stages and yield components in spring wheat (Triticum aestivum L.) harvested in three regions of Kazakhstan
Source: BMC Plant Biol. 2017 Nov 14;17(Suppl 1):190. doi: 10.1186/s12870-017-1131-2 (PMC5688510; doi:10.1186/s12870-017-1131-2)
Supplement: Supplementary file 6 — The list of MTAs identified based on 3245 SNP markers using TASSEL 5.0. (XLS 61 kb) [file 12870_2017_1131_MOESM6_ESM.xls]

## Sheet: Лист1
Additonal File 6: The list of MTAs identified based on 3245 SNP markers using TASSEL 5.0.
Trait	SNP	Chr	Pos	MAF	Effect	Northern KZ			Central KZ			Southern KZ
						2013	2014	2015	2013	2014	2015	2013	2014	2015
BD	AX-94912259	2A	92.52	0.057	2.48357				4.487E-4
BD	AX-94592612	4B	39	0.067	-3.4211E0								9.4621E-4
BD	AX-94995754	5A	11	0.3	-2.5852E0							6.169E-4
BD	AX-94625527	5A	13.64	0.08	1.5722						9.9367E-5
BD	AX-95252726	5B	93.43	0.1	-2.8615E0								2.4942E-4
BD	AX-94471903	6B	62.61	0.38	-1.6578E0								4.56E-4
BD	AX-94410959	6D	19.94	0.1	-2.4624E0	3.4166E-4	2.8247E-4
BD	AX-94419768	7A	U	0.06	2.18265				5.2571E-4
HT	AX-94466262	1B	45.57	0.1	3.49156				3.6262E-4
HT	AX-94912259	2A	92.52	0.057	3.62608				1.9547E-4
HT	AX-94768203	2B	40.98	0.1	-1.4299E0			3.6244E-4
HT	AX-94546695	2B	149.06	0.17	-1.8677E0					2.2492E-4
HT	AX-94995754	5A	11	0.3	-3.096E0							5.385E-4
HT	AX-94394580	5A	141.7	0.4	2.54763									2.2986E-4
HT	AX-94414150	5B	24.9	0.06	2.32505					9.0596E-4
HT	AX-95191045	5D	U	0.3	-4.1851E0		6.7647E-4
HT	AX-94757955	6A	99.39	0.2	-2.5008E0							4.5199E-4
HT	AX-94865903	6A	140.8	0.4	1.71413		2.7418E-4
HT	AX-95653066	6A	173.3	0.3	-4.3598E0				4.9982E-4
HT	AX-94485883	6B	62.61	0.4	1.57193								1.6595E-4	5.9503E-4
HT	AX-94419768	7A	U	0.06	3.10754				2.9349E-4
HT	AX-94437052	7D	0.57	0.1	5.87175		2.0344E-4
HT	AX-94473633	7D	83.31	0.2	2.21422									2.5677E-4
MT	AX-94443802	1B	134.89	0.06	-4.1527E0	1.439E-4
MT	AX-94721893	1B	134.89	0.06	4.15267	1.439E-4
MT	AX-94546695	2B	149.06	0.17	-1.8319E0					8.9327E-4
MT	AX-94683793	3A	U	0.1	3.27793							3.6783E-5
MT	AX-94757955	6A	99.39	0.2	2.04492							3.5988E-4
MT	AX-94764183	7D	83.31	0.4	-2.2208E0	8.496E-5
NES	AX-94869415	1A	45.65	0.1	0.53035				8.4653E-5
NES	AX-94948615	1A	78.56	0.056	0.6261				9.9216E-7
NES	AX-95628967	1B	45.57	0.09	-6.6426E-1				4.6351E-8
NES	AX-94954240	1B	61.49	0.08	-3.16E-1				7.7074E-5
NES	AX-94443802	1B	134.89	0.06	0.5773				2.9869E-6
NES	AX-94721893	1B	134.89	0.06	-5.773E-1				2.9869E-6
NES	AX-94678469	1D	48.9	0.087	-6.6349E-1				4.728E-8
NES	AX-95131442	2B	60.89	0.4	0.23438				8.3066E-5
NES	AX-94527258	3B	7.98	0.4	0.3542				8.8332E-5
NES	AX-94855940	3B	59.75	0.09	0.57825				1.5621E-6
NES	AX-94592612	4B	39	0.067	0.53023				3.807E-6
NES	AX-94438527	4B	42.41	0.19	-1.394E-1						4.8257E-4
NES	AX-94461626	4B	66.4	0.06	-5.84E-1				2.9607E-6
NES	AX-95130967	5B	92.3	0.38	0.59502				5.457E-7
NES	AX-95083697	5D	27.86	0.09	-5.258E-1				2.0755E-6
NES	AX-94738897	5D	169.57	0.05	-5.8383E-1				4.3886E-5
NES	AX-94537121	6A	90.86	0.08	0.50146				2.9945E-5
NES	AX-94497652	6B	0	0.15	0.13511						8.8566E-5
NES	AX-95629976	6B	24.9	0.19	0.14272				7.4939E-5
NES	AX-95075432	7A	10.48	0.06	-2.0128E-1						2.1674E-5
NES	AX-94396050	7A	65.6	0.05	0.24744						2.2961E-6
NKS	AX-94653665	1A	46.79	0.08	6.18811					4.2512E-4
NKS	AX-94838752	3B	56.89	0.4	-4.7481E0					7.2774E-4
NKS	AX-94480370	5B	144.1	0.09	-7.2464E0					1.4762E-4
NKS	AX-94498253	6A	2.72	0.2	-5.5935E0					3.6736E-5
PH	AX-94490921	1A	44.51	0.1	-5.6735E0								6.3372E-4
PH	AX-94532960	1B	45.57	0.1	-7.8355E0								3.2458E-5
PH	AX-95175232	2A	58.66	0.2	-6.4955E0				4.3455E-4
PH	AX-95633254	2B	161.4	0.1	-5.7163E0									8.3542E-5
PH	AX-94735883	2D	28.18	0.1	6.03575									6.2554E-4
PH	AX-94523972	3B	59.17	0.1	4.70919					9.5976E-4			3.9375E-4
PH	AX-95009583	4A	75.1	0.19	-5.2919E0									6.0541E-4
PH	AX-94592612	4B	39	0.067	12.48226									1.9102E-6
PH	AX-95117055	4B	50.38	0.05	10.13443							1.3107E-4
PH	AX-95120604	5B	38.2	0.12	6.64238			2.6479E-5
PH	AX-95012377	6B	46.69	0.2	-3.1794E0					7.6088E-4
PH	AX-94437052	7D	0.57	0.1	-1.3926E1				1.7579E-4
PH	AX-94539237	7D	150.63	0.3	-1.3257E1								1.1454E-5
PL	AX-94490921	1A	44.51	0.1	-4.7517E0					3.4704E-4
PL	AX-94532960	1B	45.57	0.1	-5.4675E0					9.0972E-5			1.1091E-4
PL	AX-94678469	1D	48.9	0.087	5.74496					2.7629E-4
PL	AX-94443352	2D	20.69	0.09	-8.5449E0							7.0486E-6
PL	AX-94438527	4B	42.41	0.19	-3.4365E0						3.3158E-4
PL	AX-95117055	4B	50.38	0.05	8.87506							3.3071E-5
PL	AX-95659250	5A	9.09	0.2	-6.008E0							6.4745E-5
PL	AX-95191045	5D	U	0.3	5.9776	3.9692E-4
PL	AX-94437052	7D	0.57	0.1	-8.6013E0	1.9339E-4	6.2677E-4
PL	AX-94539237	7D	150.63	0.3	-8.6614E0					4.7323E-4			1.7253E-5
SL	AX-94653665	1A	46.79	0.09	6.18811					2.4415E-4
SL	AX-94735883	2D	28.18	0.1	-8.1906E-1					9.2415E-4
SL	AX-94438527	4B	42.41	0.19	0.77435				9.6998E-4
SL	AX-94486485	5D	117.24	0.2	0.85647				8.9024E-4
SL	AX-95012377	6B	46.69	0.2	-5.4977E-1									4.0439E-4
TKW	AX-95630586	1D	11.02	0.07	3.70557								1.722E-4
TKW	AX-94494298	3A	63.91	0.1	4.51903				1.3372E-4
TKW	AX-95630238	3A	119.14	0.05	-4.4295E0								3.7703E-5
TKW	AX-94523972	3B	59.17	0.1	3.31297				7.1392E-4
TKW	AX-94507582	4B	93.6	0.3	-1.9976E0						3.7451E-4
TKW	AX-94480370	5B	144.1	0.09	2.14259									3.815E-4
TKW	AX-94486485	5D	117.24	0.2	2.87872								7.0316E-4
TT-H	AX-94466262	1B	45.57	0.1	56.75282				3.0334E-4
TT-H	AX-94912259	2A	92.52	0.057	61.35671				8.8968E-5
TT-H	AX-94768203	2B	40.98	0.1	-2.9263E1			6.6296E-4
TT-H	AX-94995754	5A	11	0.3	-8.2587E1							4.0327E-4
TT-H	AX-94394580	5A	141.7	0.4	57.54008									5.2918E-4
TT-H	AX-94757955	6A	99.39	0.2	-6.7581E1							2.8044E-4
TT-H	AX-94865903	6A	140.8	0.4	38.43592		1.7962E-4
TT-H	AX-94471903	6B	62.61	0.38	-4.9191E1								1.3064E-5
TT-H	AX-94419768	7A	U	0.06	50.15959				2.3949E-4
TT-H	AX-94473633	7D	83.31	0.2	55.36187									1.5187E-4
TT-M	AX-94611416	1A	26.1	0.3	-5.551E1		7.8604E-4
TT-M	AX-95175232	2A	58.66	0.2	-1.282E2							3.6053E-4
TT-M	AX-94414150	5B	24.9	0.06	57.8798					8.5324E-4
TT-M	AX-95252726	5B	93.43	0.1	-1.0034E2								4.667E-5	1.5635E-4
TT-M	AX-95653066	6A	173.3	0.3	63.16939		8.391E-4
TT-M	AX-94485883	6B	62.61	0.4	48.27126								1.5873E-4
TT-M	AX-94437052	7D	0.57	0.18	111.87793		4.7928E-5
YPP	AX-94414189	1A	67.82	0.16	-7.6764E-1					3.2168E-5
YPP	AX-94560467	1B	55.81	0.05	1.2289					4.2514E-5
YPP	AX-94494298	3A	63.91	0.1	-2.1295E-1						8.8918E-4
YPP	AX-94438527	4B	42.41	0.19	-3.7388E-2						8.3423E-4
YPP	AX-94507582	4B	93.6	0.3	-1.1166E-1						7.7281E-4
YPP	AX-94528104	5A	52.54	0.1	-8.636E-1					2.4022E-5
YPP	AX-94781709	5D	21.6	0.07	-1.1419E0					5.7909E-5
YPP	AX-94934774	7B	66.45	0.07	-1.1329E0					3.8309E-5

## Sheet: Лист2
N	Trait	SNP	Chr	Pos	Sukumuran et al (2015)	Jaiswal et al (2016)	Guo et al (2017)	Quarrie et al (2005)
1	NES	AX-94869415	1A	45.65
2	NES	AX-94948615	1A	78.56
3	NES	AX-95628967	1B	45.57
4	NES	AX-94954240	1B	61.49
5	NES	AX-94443802	1B	134.89
7	NES	AX-94678469	1D	48.9
8	NES	AX-95131442	2B	60.89
9	NES	AX-94527258	3B	7.98
10	NES	AX-94855940	3B	59.75
11	NES	AX-94592612	4B	39
13	NES	AX-94461626	4B	66.4
14	NES	AX-95130967	5B	92.3
15	NES	AX-95083697	5D	27.86
16	NES	AX-94738897	5D	169.57
17	NES	AX-94537121	6A	90.86
18	NES	AX-94497652	6B	0
19	NES	AX-95629976	6B	24.9
20	NES	AX-95075432	7A	10.48
21	NES	AX-94396050	7A	65.6
22	NKS	AX-94653665	1A	46.79
23	NKS	AX-94838752	3B	56.89
24	NKS	AX-94480370	5B	144.1
25	NKS	AX-94498253	6A	2.72
26	PH	AX-94490921	1A	44.51
27	PH	AX-94532960	1B	45.57
28	PH	AX-95175232	2A	58.66
29	PH	AX-95633254	2B	161.4
30	PH	AX-94735883	2D	28.18
31	PH	AX-94523972	3B	59.17
32	PH	AX-95009583	4A	75.1
33	PH	AX-94592612	4B	39
34	PH	AX-95117055	4B	50.38
35	PH	AX-95120604	5B	38.2
36	PH	AX-95012377	6B	46.69
37	PH	AX-94437052	7D	0.57
38	PH	AX-94539237	7D	150.63
39	PL	AX-94490921	1A	44.51
40	PL	AX-94532960	1B	45.57
41	PL	AX-94678469	1D	48.9
42	PL	AX-94443352	2D	20.69
44	PL	AX-95117055	4B	50.38
45	PL	AX-95659250	5A	9.09
47	PL	AX-94437052	7D	0.57
48	PL	AX-94539237	7D	150.63
49	SL	AX-94653665	1A	46.79
50	SL	AX-94735883	2D	28.18
51	SL	AX-94438527	4B	42.41
52	SL	AX-94486485	5D	117.24
53	SL	AX-95012377	6B	46.69
54	TKW	AX-95630586	1D	11.02
55	TKW	AX-94494298	3A	63.91
56	TKW	AX-95630238	3A	119.14
57	TKW	AX-94523972	3B	59.17
58	TKW	AX-94507582	4B	93.6
59	TKW	AX-94480370	5B	144.1
60	TKW	AX-94486485	5D	117.24
61	YPP	AX-94414189	1A	67.82
62	YPP	AX-94560467	1B	55.81
63	YPP	AX-94494298	3A	63.91
64	YPP	AX-94438527	4B	42.41
65	YPP	AX-94507582	4B	93.6
66	YPP	AX-94528104	5A	52.54
67	YPP	AX-94781709	5D	21.6
68	YPP	AX-94934774	7B	66.45
