# Supplementary material for: GWAS for plant growth stages and yield components in spring wheat (Triticum aestivum L.) harvested in three regions of Kazakhstan
Source: BMC Plant Biol. 2017 Nov 14;17(Suppl 1):190. doi: 10.1186/s12870-017-1131-2 (PMC5688510; doi:10.1186/s12870-017-1131-2)
Supplement: Supplementary file 7 — Manhattan and QQ plots based on the analysis of field plot data from North Kazakhstan analyzed using the TASSEL 5.0 package. (XLS 6271 kb) [file 12870_2017_1131_MOESM7_ESM.xls]

## Sheet: 2013
Additonal File 7. Manhattan and QQ plots based on the analysis of field plot data from North Kazakhstan analyzed using TASSEL 5.0 package.
Location: Northern Kazakhstan
Year: 2013
Trait: MT (Days to maturity)
Trait: BD (Days to booting)
Trait: PL (Peduncle lenght)

## Sheet: 2014
Location: Northern Kazakhstan
Year: 2014
Trait: TT-M (Thermal time at maturation date)
Trait: HT (Days to heading time)
Trait: TT-H (Thermal time at heading time)
Trait: BD (Days to booting)
Trait: PL (Peduncle lenght)

## Sheet: 2015
Location: Northern Kazakhstan
Year: 2015
Trait: PH (Plant height)
Trait: HT (Days to heading time)
Trait: TT-H (Thermal time at heading time)
