# Supplementary material for: GWAS for plant growth stages and yield components in spring wheat (Triticum aestivum L.) harvested in three regions of Kazakhstan
Source: BMC Plant Biol. 2017 Nov 14;17(Suppl 1):190. doi: 10.1186/s12870-017-1131-2 (PMC5688510; doi:10.1186/s12870-017-1131-2)
Supplement: Supplementary file 8 — Manhattan and QQ plots based on the analysis of field plot data from Center Kazakhstan using the TASSEL 5.0 package. (XLS 11565 kb) [file 12870_2017_1131_MOESM8_ESM.xls]

## Sheet: 2013
Additonal File 8. Manhattan and QQ plots based on the analysis of field plot data from Center Kazakhstan analyzed using TASSEL 5.0 package.
Location: Central Kazakhstan
Year: 2013
Trait: NES (Number of efficient spikes)
Trait: TT-H (Thermal time at heading date)
Trait: BD (Days to booting)
Trait: PH (Plant height)
Trait: HT (Days to heading time)
Trait: SL (Spike length)
Trait: TKW (Thousand kernels weight)

## Sheet: 2014
Location: Central Kazakhstan
Year: 2014
Trait: NKS (Number of kernels per spike)
Trait: PL (Peduncle lenght)
Trait: YPP (Yield per plant)
Trait: SL (Spike lenght)
Trait: MT (Days to maturity)
Trait: HT (Days to heading time)
Trait: PH (Plant height)
Trait: TT-M (Thermal time at maturity)
Trait: NES (Number of efficient spikes)

## Sheet: 2015
Location: Central Kazakhstan
Year: 2015
Trait: NES (Number of efficient spikes)
Trait: BD (Days to booting)
Trait: YPP (Yield per plant)
Trait: PL (Peduncle length)
Trait: TKW (Thousand kernels weight)
