# Supplementary material for: GWAS for plant growth stages and yield components in spring wheat (Triticum aestivum L.) harvested in three regions of Kazakhstan
Source: BMC Plant Biol. 2017 Nov 14;17(Suppl 1):190. doi: 10.1186/s12870-017-1131-2 (PMC5688510; doi:10.1186/s12870-017-1131-2)
Supplement: Supplementary file 9 — Manhattan and QQ plots based on the analysis of field plot data from South Kazakhstan using the TASSEL 5.0 package. (XLS 10628 kb) [file 12870_2017_1131_MOESM9_ESM.xls]

## Sheet: 2013
Additonal File 9. Manhattan and QQ plots based on the analysis of field plot data from South Kazakhstan analyzed using TASSEL 5.0 package.
Location: Southern Kazakhstan
Year: 2013
Trait: MT (Days to maturity)
Trait: PL (Peduncle length)
Trait: TT-M (Thermal time at maturity )
Trait: PH (Plant height)
Trait: BD (Days to booting)
Trait: HT (Days to heading time)
Trait: TT-H (Thermal tima at heading time)

## Sheet: 2014
Location: Southern Kazakhstan
Year: 2014
Trait: HT (Heading time)
Trait: PH (Plant height)
Trait: PL (Peduncle length)
Trait: TKW (Thousand kernels weight)
Trait: TT-H (thermal time in heading date)
Trait: TT-M (thermal time in maturation date)
Trait: BD (Days to booting)

## Sheet: 2015
Location: Southern Kazakhstan
Year: 2015
Trait: PH (Plant height)
Trait: TT-H (Thermal time at heading time)
Trait: HT (Days to heading time)
Trait: TT-M (Thermal time at maturity)
Trait: SL (Spike lenght)
Trait: TKW (Thousand kernels weight)
